# Supplementary material for: A Traceable DNA-Replicon Derived Vector to Speed Up Gene Editing in Potato: Interrupting Genes Related to Undesirable Postharvest Tuber Traits as an Example
Source: Plants (Basel). 2021 Sep 10;10(9):1882. doi: 10.3390/plants10091882 (PMC8468489; doi:10.3390/plants10091882)
Supplement: Supplementary file 1 [file plants-10-01882-s001.zip]

Archive with 1 entries (1 files):
- plants-1354105-supplementary.pdf
